# Supplementary material for: Contemporary National Outcomes of Acute Myocardial Infarction-Cardiogenic Shock in Patients with Prior Chronic Kidney Disease and End-Stage Renal Disease
Source: J Clin Med. 2020 Nov 18;9(11):3702. doi: 10.3390/jcm9113702 (PMC7698908; doi:10.3390/jcm9113702)
Supplement: Supplementary file 1 [file jcm-09-03702-s001.zip]

Archive with 1 entries (1 files):
- jcm-989742-supplementary.docx
